# Supplementary material for: Mulberroside A Alleviates Scopolamine-Induced Cognitive Deficits by Suppressing Neuroinflammation and Oxidative Stress via the Dubosiella-Associated Microbiota–Gut–Brain Axis
Source: Biology (Basel). 2026 Jun 28;15(13):1030. doi: 10.3390/biology15131030 (PMC13359554; doi:10.3390/biology15131030)
Supplement: Supplementary file 1 [file biology-15-01030-s001.zip]

Archive with 1 entries (1 files):
- biology-4363547-supplementary.pdf
